# Supplementary material for: Serum Vitamin D Levels and Disease Activity in Systemic Lupus Erythematosus: Association with Anti-dsDNA Antibodies and Selected Lifestyle Factors
Source: J Clin Med. 2026 Jul 2;15(13):5185. doi: 10.3390/jcm15135185 (PMC13363294; doi:10.3390/jcm15135185)
Supplement: Supplementary file 1 [file jcm-15-05185-s001.zip]

Archive with 1 entries (1 files):
- jcm-4353571-supplementary.pdf
